# Supplementary material for: Discovery of New Triterpenoids Extracted from Camellia oleifera Seed Cake and the Molecular Mechanism Underlying Their Antitumor Activity
Source: Antioxidants (Basel). 2022 Dec 21;12(1):7. doi: 10.3390/antiox12010007 (PMC9854776; doi:10.3390/antiox12010007)
Supplement: Supplementary file 1 [file antioxidants-12-00007-s001.zip]

Archive with 1 entries (1 files):
- antioxidants-2041883-supplementary.pdf
